# Supplementary material for: A Broad Survey of Gene Body and Repeat Methylation in Cnidaria Reveals a Complex Evolutionary History
Source: Genome Biol Evol. 2022 Feb 1;14(2):evab284. doi: 10.1093/gbe/evab284 (PMC8857923; doi:10.1093/gbe/evab284)
Supplement: evab284_Supplementary_Data [file evab284_supplementary_data.zip]

Archive with 2 entries (2 files):
- Supplemental_Materials_revision_211025.docx
- FigS1_GBE_revised.pdf
